# Supplementary material for: Consumer Perceptions of Precision Livestock Farming—A Qualitative Study in Three European Countries
Source: Animals (Basel). 2021 Apr 23;11(5):1221. doi: 10.3390/ani11051221 (PMC8146409; doi:10.3390/ani11051221)
Supplement: Supplementary file 1 [file animals-11-01221-s001.zip]

Archive with 10 entries (9 files):
- Supplementary Material/
- __MACOSX/._Supplementary Material
- Supplementary Material/.DS_Store
- __MACOSX/Supplementary Material/._.DS_Store
- Supplementary Material/Supplementary material 1.pdf
- __MACOSX/Supplementary Material/._Supplementary material 1.pdf
- Supplementary Material/Supplementary material 2.pdf
- __MACOSX/Supplementary Material/._Supplementary material 2.pdf
- Supplementary Material/Supplementary material 3.pdf
- __MACOSX/Supplementary Material/._Supplementary material 3.pdf
